# Supplementary material for: Data on hamster LD50 from Leptospira and its impact on Title 9, Codified Federal Regulations Sections 113.102–113.103 test validity
Source: Data Brief. 2018 Oct 16;21:1352–7. doi: 10.1016/j.dib.2018.10.031 (PMC6230966; doi:10.1016/j.dib.2018.10.031)
Supplement: Supplementary file 4 — Table 3. Survival Table for L. serogroup Icterohaemorrhagiae. The raw data for losses per day, calculated cumulative loss and fractional loss for each treatment group over the 14 day observational period are presented for Icterohaemorrhagiae. [file mmc4.xlsx]

## Sheet: Sheet1
Icterohaemorrhagiae
Standard Challenge (SC) against Potent Bacterin (PB)
		Losses Per Day			Cumulative Loss			Fractional Loss
Days	No. Challenged	Test 1	Test 2	Test 3	Test 1	Test 2	Test 3	Test 1	Test 2	Test 3
1	10				0	0	0	0	0	0
2	10				0	0	0	0	0	0
3	10				0	0	0	0	0	0
4	10				0	0	0	0	0	0
5	10				0	0	0	0	0	0
6	10				0	0	0	0	0	0
7	10		1		0	1	0	0	0.1	0
8	10	2	1		2	2	0	0.2	0.2	0
9	10				2	2	0	0.2	0.2	0
10	10				2	2	0	0.2	0.2	0
11	10				2	2	0	0.2	0.2	0
12	10				2	2	0	0.2	0.2	0
13	10				2	2	0	0.2	0.2	0
14	10				2	2	0	0.2	0.2	0
SC against Subptent Bacterin (SB)
		Losses Per Day			Cumulative Loss			Fractional Loss
Days	No. Challenged	Test 1	Test 2	Test 3	Test 1	Test 2	Test 3	Test 1	Test 2	Test 3
1	10				0	0	0	0	0	0
2	10				0	0	0	0	0	0
3	10				0	0	0	0	0	0
4	10				0	0	0	0	0	0
5	10	4			4	0	0	0.4	0	0
6	10	1		1	5	0	1	0.5	0	0.1
7	10		1	8	5	1	9	0.5	0.1	0.9
8	10		2		5	3	9	0.5	0.3	0.9
9	10				5	3	9	0.5	0.3	0.9
10	10				5	3	9	0.5	0.3	0.9
11	10				5	3	9	0.5	0.3	0.9
12	10				5	3	9	0.5	0.3	0.9
13	10				5	3	9	0.5	0.3	0.9
14	10				5	3	9	0.5	0.3	0.9
High Challenge (HC) 1 against PB
		Losses Per Day			Cumulative Loss			Fractional Loss
Days	No. Challenged	Test 1	Test 2	Test 3	Test 1	Test 2	Test 3	Test 1	Test 2	Test 3
1	10				0	0	0	0	0	0
2	10				0	0	0	0	0	0
3	10				0	0	0	0	0	0
4	10				0	0	0	0	0	0
5	10	4			4	0	0	0.4	0	0
6	10	1	1		5	1	0	0.5	0.1	0
7	10				5	1	0	0.5	0.1	0
8	10		1		5	2	0	0.5	0.2	0
9	10				5	2	0	0.5	0.2	0
10	10				5	2	0	0.5	0.2	0
11	10				5	2	0	0.5	0.2	0
12	10				5	2	0	0.5	0.2	0
13	10				5	2	0	0.5	0.2	0
14	10				5	2	0	0.5	0.2	0
HC1 against SB
		Losses Per Day			Cumulative Loss			Fractional Loss
Days	No. Challenged	Test 1	Test 2	Test 3	Test 1	Test 2	Test 3	Test 1	Test 2	Test 3
1	10				0	0	0	0	0	0
2	10				0	0	0	0	0	0
3	10				0	0	0	0	0	0
4	10		3	8	0	3	8	0	0.3	0.8
5	10	5	1	2	5	4	10	0.5	0.4	1
6	10				5	4	10	0.5	0.4	1
7	10				5	4	10	0.5	0.4	1
8	10				5	4	10	0.5	0.4	1
9	10				5	4	10	0.5	0.4	1
10	10				5	4	10	0.5	0.4	1
11	10				5	4	10	0.5	0.4	1
12	10				5	4	10	0.5	0.4	1
13	10				5	4	10	0.5	0.4	1
14	10				5	4	10	0.5	0.4	1
HC2 against SB
		Losses Per Day			Cumulative Loss			Fractional Loss
Days	No. Challenged	Test 1	Test 2	Test 3	Test 1	Test 2	Test 3	Test 1	Test 2	Test 3
1	10				0	0	0	0	0	0
2	10				0	0	0	0	0	0
3	10				0	0	0	0	0	0
4	10			1	0	0	1	0	0	0.1
5	10		2	6	0	2	7	0	0.2	0.7
6	10	5	1		5	3	7	0.5	0.3	0.7
7	10	1	2		6	5	7	0.6	0.5	0.7
8	10				6	5	7	0.6	0.5	0.7
9	10				6	5	7	0.6	0.5	0.7
10	10				6	5	7	0.6	0.5	0.7
11	10				6	5	7	0.6	0.5	0.7
12	10				6	5	7	0.6	0.5	0.7
13	10				6	5	7	0.6	0.5	0.7
14	10				6	5	7	0.6	0.5	0.7
HC3 against SB
		Losses Per Day			Cumulative Loss			Fractional Loss
Days	No. Challenged	Test 1	Test 2	Test 3	Test 1	Test 2	Test 3	Test 1	Test 2	Test 3
1	10				0	0	0	0	0	0
2	10				0	0	0	0	0	0
3	10				0	0	0	0	0	0
4	10			4	0	0	4	0	0	0.4
5	10	1		5	1	0	9	0.1	0	0.9
6	10	6	3		7	3	9	0.7	0.3	0.9
7	10				7	3	9	0.7	0.3	0.9
8	10				7	3	9	0.7	0.3	0.9
9	10				7	3	9	0.7	0.3	0.9
10	10				7	3	9	0.7	0.3	0.9
11	10				7	3	9	0.7	0.3	0.9
12	10				7	3	9	0.7	0.3	0.9
13	10				7	3	9	0.7	0.3	0.9
14	10				7	3	9	0.7	0.3	0.9
HC4 against SB
		Losses Per Day			Cumulative Loss			Fractional Loss
Days	No. Challenged	Test 1	Test 2	Test 3	Test 1	Test 2	Test 3	Test 1	Test 2	Test 3
1	10				0	0	0	0	0	0
2	10				0	0	0	0	0	0
3	10				0	0	0	0	0	0
4	10				0	0	0	0	0	0
5	10		2	5	0	2	5	0	0.2	0.5
6	10	4	2	1	4	4	6	0.4	0.4	0.6
7	10	1		1	5	4	7	0.5	0.4	0.7
8	10				5	4	7	0.5	0.4	0.7
9	10				5	4	7	0.5	0.4	0.7
10	10				5	4	7	0.5	0.4	0.7
11	10				5	4	7	0.5	0.4	0.7
12	10				5	4	7	0.5	0.4	0.7
13	10				5	4	7	0.5	0.4	0.7
14	10				5	4	7	0.5	0.4	0.7
HC5 against SB
		Losses Per Day			Cumulative Loss			Fractional Loss
Days	No. Challenged	Test 1	Test 2	Test 3	Test 1	Test 2	Test 3	Test 1	Test 2	Test 3
1	10				0	0	0	0	0	0
2	10				0	0	0	0	0	0
3	10				0	0	0	0	0	0
4	10				0	0	0	0	0	0
5	10			3	0	0	3	0	0	0.3
6	10			5	0	0	8	0	0	0.8
7	10	4	2		4	2	8	0.4	0.2	0.8
8	10		1		4	3	8	0.4	0.3	0.8
9	10				4	3	8	0.4	0.3	0.8
10	10				4	3	8	0.4	0.3	0.8
11	10				4	3	8	0.4	0.3	0.8
12	10				4	3	8	0.4	0.3	0.8
13	10				4	3	8	0.4	0.3	0.8
14	10				4	3	8	0.4	0.3	0.8
Challenge Controls
		Losses Per Day			Cumulative Loss			Fractional Loss
Days	No. Challenged	Test 1	Test 2	Test 3	Test 1	Test 2	Test 3	Test 1	Test 2	Test 3
1	10				0	0	0	0	0	0
2	10				0	0	0	0	0	0
3	10				0	0	0	0	0	0
4	10				0	0	0	0	0	0
5	10				0	0	0	0	0	0
6	10				0	0	0	0	0	0
7	10	1	4	10	1	4	10	0.1	0.4	1
8	10	8	6		9	10	10	0.9	1	1
9	10	1			10	10	10	1	1	1
10	10				10	10	10	1	1	1
11	10				10	10	10	1	1	1
12	10				10	10	10	1	1	1
13	10				10	10	10	1	1	1
14	10				10	10	10	1	1	1
Titration 2
		Losses Per Day			Cumulative Loss			Fractional Loss
Days	No. Challenged	Test 1	Test 2	Test 3	Test 1	Test 2	Test 3	Test 1	Test 2	Test 3
1	5				0	0	0	0	0	0
2	5				0	0	0	0	0	0
3	5				0	0	0	0	0	0
4	5				0	0	0	0	0	0
5	5				0	0	0	0	0	0
6	5				0	0	0	0	0	0
7	5			3	0	0	3	0	0	0.6
8	5	1	3	2	1	3	5	0.2	0.6	1
9	5	3	2		4	5	5	0.8	1	1
10	5				4	5	5	0.8	1	1
11	5	1			5	5	5	1	1	1
12	5				5	5	5	1	1	1
13	5				5	5	5	1	1	1
14	5				5	5	5	1	1	1
Titration 3
		Losses Per Day			Cumulative Loss			Fractional Loss
Days	No. Challenged	Test 1	Test 2	Test 3	Test 1	Test 2	Test 3	Test 1	Test 2	Test 3
1	5				0	0	0	0	0	0
2	5				0	0	0	0	0	0
3	5				0	0	0	0	0	0
4	5				0	0	0	0	0	0
5	5				0	0	0	0	0	0
6	5				0	0	0	0	0	0
7	5				0	0	0	0	0	0
8	5		1		0	1	0	0	0.2	0
9	5	2		5	2	1	5	0.4	0.2	1
10	5	2	2		4	3	5	0.8	0.6	1
11	5				4	3	5	0.8	0.6	1
12	5				4	3	5	0.8	0.6	1
13	5				4	3	5	0.8	0.6	1
14	5				4	3	5	0.8	0.6	1
Titration 4
		Losses Per Day			Cumulative Loss			Fractional Loss
Days	No. Challenged	Test 1	Test 2	Test 3	Test 1	Test 2	Test 3	Test 1	Test 2	Test 3
1	5				0	0	0	0	0	0
2	5				0	0	0	0	0	0
3	5				0	0	0	0	0	0
4	5				0	0	0	0	0	0
5	5				0	0	0	0	0	0
6	5				0	0	0	0	0	0
7	5				0	0	0	0	0	0
8	5				0	0	0	0	0	0
9	5			2	0	0	2	0	0	0.4
10	5			3	0	0	5	0	0	1
11	5	1			1	0	5	0.2	0	1
12	5				1	0	5	0.2	0	1
13	5				1	0	5	0.2	0	1
14	5				1	0	5	0.2	0	1
Titration 5
		Losses Per Day			Cumulative Loss			Fractional Loss
Days	No. Challenged	Test 1	Test 2	Test 3	Test 1	Test 2	Test 3	Test 1	Test 2	Test 3
1	5				0	0	0	0	0	0
2	5				0	0	0	0	0	0
3	5				0	0	0	0	0	0
4	5				0	0	0	0	0	0
5	5				0	0	0	0	0	0
6	5				0	0	0	0	0	0
7	5				0	0	0	0	0	0
8	5				0	0	0	0	0	0
9	5			2	0	0	2	0	0	0.4
10	5			1	0	0	3	0	0	0.6
11	5			1	0	0	4	0	0	0.8
12	5	1		1	1	0	5	0.2	0	1
13	5				1	0	5	0.2	0	1
14	5				1	0	5	0.2	0	1
Titration 6
		Losses Per Day			Cumulative Loss			Fractional Loss
Days	No. Challenged	Test 1	Test 2	Test 3	Test 1	Test 2	Test 3	Test 1	Test 2	Test 3
1	5				0	0	0	0	0	0
2	5				0	0	0	0	0	0
3	5				0	0	0	0	0	0
4	5				0	0	0	0	0	0
5	5				0	0	0	0	0	0
6	5				0	0	0	0	0	0
7	5				0	0	0	0	0	0
8	5				0	0	0	0	0	0
9	5				0	0	0	0	0	0
10	5			5	0	0	5	0	0	1
11	5				0	0	5	0	0	1
12	5				0	0	5	0	0	1
13	5				0	0	5	0	0	1
14	5				0	0	5	0	0	1
Titration 7
		Losses Per Day			Cumulative Loss			Fractional Loss
Days	No. Challenged	Test 1	Test 2	Test 3	Test 1	Test 2	Test 3	Test 1	Test 2	Test 3
1	10				0	0	0	0	0	0
2	10				0	0	0	0	0	0
3	10				0	0	0	0	0	0
4	10				0	0	0	0	0	0
5	10				0	0	0	0	0	0
6	10				0	0	0	0	0	0
7	10				0	0	0	0	0	0
8	10				0	0	0	0	0	0
9	10				0	0	0	0	0	0
10	10			4	0	0	4	0	0	0.4
11	10			1	0	0	5	0	0	0.5
12	10				0	0	5	0	0	0.5
13	10				0	0	5	0	0	0.5
14	10				0	0	5	0	0	0.5
